# Supplementary material for: Predatory flying squids are detritivores during their early planktonic life
Source: Sci Rep. 2018 Feb 21;8:3440. doi: 10.1038/s41598-018-21501-y (PMC5821876; doi:10.1038/s41598-018-21501-y)
Supplement: Supplementary file 2 — Supplementary Table S1 [file 41598_2018_21501_MOESM2_ESM.xlsx]

## Sheet: Taxonomy_reads
Table S1. Raw data of eukaryotic 18S v9 gut contents. Self-contamination reads were discarded. The OTU ID number includes the GenBank Accession number of the closest match (100% similarity) in the SILVA database. The paralarvae E626 and E510 produced 100% self-contamination and late paralarvae E5-E7 and the adult E3 did not provide any gut content reads based on the database. Therefore, these spe…
# Constructed from biom file	Early paralarvae (n = 23)																							Late paralarva ( n = 1)	Subadults (n = 2)
#OTU ID	E666	E41	E126	E138	E142	E147	E130	E95	E90	E112	E115	E103	E99	E107	E625	E108	E88	E97	E89	E92	E100	E654	E153	E0	E1	E2	Taxonomy
AB027524.1.1809	0	0	0	0	2636	0	0	0	0	0	0	0	0	0	0	0	0	0	0	0	0	0	0	0	0	0	D_0__Eukaryota; D_1__Archaeplastida; D_2__Chloroplastida; D_3__Charophyta; D_10__Apiales; D_11__Panax; D_12__Panax notoginseng
CCCW010019537.8116.9553	0	0	0	0	0	0	0	0	0	0	0	0	1810	0	0	0	0	0	0	0	0	0	0	0	0	0	D_0__Eukaryota; D_1__Archaeplastida; D_2__Chloroplastida; D_3__Charophyta; D_10__Brassicales; D_11__Brassica; D_12__Brassica oleracea var. oleracea
ACYN01002692.1535.3333	0	0	0	0	0	0	0	0	0	0	0	1235	0	0	0	0	0	0	0	0	0	0	0	0	0	0	D_0__Eukaryota; D_1__Archaeplastida; D_2__Chloroplastida; D_3__Charophyta; D_10__Cucurbitales; D_11__Cucumis; D_12__Cucumis sativus (cucumber)
GQ497580.1.1798	0	0	0	0	1165	0	0	0	0	0	789	0	2475	0	0	0	0	0	0	0	0	0	0	0	0	0	D_0__Eukaryota; D_1__Archaeplastida; D_2__Chloroplastida; D_3__Charophyta; D_10__Dipsacales
AOFL01019585.6522.8311	0	0	0	0	0	1224	11224	0	0	0	0	0	0	0	0	0	0	0	0	0	0	0	13571	0	0	0	D_0__Eukaryota; D_1__Archaeplastida; D_2__Chloroplastida; D_3__Charophyta; D_10__Malpighiales
GU359048.1.1806	0	0	0	0	0	0	3470	0	0	0	0	0	0	0	0	0	0	1684	0	0	0	0	0	0	0	0	D_0__Eukaryota; D_1__Archaeplastida; D_2__Chloroplastida; D_3__Charophyta; D_10__Malvales; D_11__Gossypium; D_12__Gossypium arboreum
AC213071.20070.21751	0	0	0	0	0	1867	0	0	0	0	0	0	0	0	0	0	0	0	0	0	0	0	0	0	0	0	D_0__Eukaryota; D_1__Archaeplastida; D_2__Chloroplastida; D_3__Charophyta; D_11__Poales; D_12__Zea; D_13__Zea mays
GQ497568.1.1797	0	0	0	0	0	0	0	0	0	0	0	0	0	0	0	0	0	0	0	0	651	0	0	0	0	0	D_0__Eukaryota; D_1__Archaeplastida; D_2__Chloroplastida; D_3__Charophyta; D_10__Sapindales
HG975446.17552464.17554261	0	0	0	0	0	1218	0	0	0	0	0	0	0	0	0	915	0	0	0	0	0	0	0	0	0	0	D_0__Eukaryota; D_1__Archaeplastida; D_2__Chloroplastida; D_3__Charophyta; D_10__Solanales; D_11__Nicotiana
EF023763.1.1792	0	0	0	0	3156	0	0	0	5699	0	0	0	0	0	0	0	0	0	0	0	0	0	0	0	0	0	D_0__Eukaryota; D_1__Archaeplastida; D_2__Chloroplastida; D_3__Charophyta; D_8__Spermatophyta; D_9__Magnoliophyta
JQ283897.1.1792	0	0	0	0	0	0	0	0	0	0	0	0	0	0	0	0	0	0	3659	0	0	0	0	0	0	0	D_0__Eukaryota; D_1__Archaeplastida; D_2__Chloroplastida; D_3__Charophyta; D_11__Zingiberales; D_12__Musa; D_13__Musa acuminata subsp. malaccensis
DQ898739.1.1774	0	2744	0	0	0	0	0	0	0	0	0	0	0	0	0	0	0	0	0	0	0	0	0	0	0	0	D_0__Eukaryota; D_1__Opisthokonta; D_2__Nucletmycea; D_3__Fungi; D_9__Botryobasidiaceae; D_10__Botryobasidium; D_11__Botryobasidium obtusisporum
BBPU01000036.4668.6458	0	0	0	0	0	0	0	0	0	0	0	0	0	0	0	1663	0	0	0	0	0	0	0	0	0	0	D_0__Eukaryota; D_1__Opisthokonta; D_2__Nucletmycea; D_3__Fungi; D_9__Cystofilobasidiaceae; D_10__Mrakia; D_11__Mrakia blollopis
JX242621.1.1764	0	0	0	0	0	0	0	0	0	0	0	0	0	0	0	0	0	0	6563	0	0	0	0	0	0	0	D_0__Eukaryota; D_1__Opisthokonta; D_2__Nucletmycea; D_3__Fungi; D_8__Entomophthoraceae
Y11712.1.1779	0	0	0	0	0	0	0	0	12805	0	0	0	0	0	0	0	0	0	0	0	0	0	0	0	0	0	D_0__Eukaryota; D_1__Opisthokonta; D_2__Nucletmycea; D_3__Fungi; D_7__Eurotiomycetes; D_8__Chaetothyriales
AF245270.1.1797	0	0	0	0	0	0	0	0	0	0	0	0	0	0	0	0	0	0	0	0	2753	0	0	0	0	0	D_0__Eukaryota; D_1__Opisthokonta; D_2__Nucletmycea; D_3__Fungi; D_7__Eurotiomycetes; D_8__Eurotiales
DQ085396.1.1770	0	0	0	1676	0	0	0	0	0	0	0	0	0	0	0	0	0	0	0	0	0	0	0	0	0	0	D_0__Eukaryota; D_1__Opisthokonta; D_2__Nucletmycea; D_3__Fungi; D_9__Leptosphaeriaceae; D_10__Leptosphaeria; D_11__Pleosporales sp. GFL014
AF079066.1.1745	0	0	0	0	0	0	0	0	0	0	0	0	0	0	0	0	0	0	3393	0	0	0	0	0	0	0	D_0__Eukaryota; D_1__Opisthokonta; D_2__Nucletmycea; D_3__Fungi; D_9__Lyophyllaceae; D_10__Termitomyces; D_11__Termitomyces albuminosus
AY946267.1.1773	0	9736	0	0	0	0	0	0	0	0	0	0	2175	0	0	0	0	0	0	0	0	0	0	0	0	0	D_0__Eukaryota; D_1__Opisthokonta; D_2__Nucletmycea; D_3__Fungi; D_9__Meruliaceae; D_10__Phlebia; D_11__Phlebia radiata
JNXK01000100.2540.4187	969	0	0	0	0	1187	0	0	0	0	3506	0	0	2319	0	0	0	0	0	0	0	0	0	0	0	0	D_0__Eukaryota; D_1__Opisthokonta; D_2__Nucletmycea; D_3__Fungi; D_7__Microbotryomycetes; D_8__Sporidiobolales
AY357266.1.1748	0	0	0	0	0	0	0	0	0	0	0	0	0	0	0	0	0	0	0	0	0	0	13335	0	0	0	D_0__Eukaryota; D_1__Opisthokonta; D_2__Nucletmycea; D_3__Fungi; D_9__Mycosphaerellaceae
AY752966.1.1776	0	0	0	0	0	0	0	0	0	0	0	0	0	0	0	0	0	0	0	0	698	0	0	0	0	0	D_0__Eukaryota; D_1__Opisthokonta; D_2__Nucletmycea; D_3__Fungi; D_9__Omphalotaceae; D_10__Rhodocollybia; D_11__Rhodocollybia maculata
AIDY01000022.5824.7604	0	0	0	0	0	852	0	0	0	0	0	0	0	0	0	0	0	0	0	0	0	0	0	0	0	0	D_0__Eukaryota; D_1__Opisthokonta; D_2__Nucletmycea; D_3__Fungi; D_9__Pleosporaceae; D_10__Cochliobolus
GBYM01000055.4386.6191	0	0	0	0	0	0	0	0	0	0	0	0	0	0	0	0	0	0	0	0	614	0	0	0	0	0	D_0__Eukaryota; D_1__Opisthokonta; D_2__Nucletmycea; D_3__Fungi; D_9__Polyporaceae; D_10__Coriolopsis; D_11__Coriolopsis gallica
DQ646549.1.1761	0	0	0	0	0	0	0	0	0	0	0	865	0	0	0	0	0	0	0	0	0	0	0	0	0	0	D_0__Eukaryota; D_1__Opisthokonta; D_2__Nucletmycea; D_3__Fungi; D_9__Pyronemataceae; D_10__Pyronema
AF440017.1.1769	0	0	22334	0	0	10594	0	0	0	0	0	0	0	0	0	0	0	0	0	0	0	0	0	0	0	0	D_0__Eukaryota; D_1__Opisthokonta; D_2__Nucletmycea; D_3__Fungi; D_9__Saccharomycetaceae; D_10__Debaryomyces
AB032622.1.1782	0	0	0	0	0	0	0	4477	0	0	1244	5892	0	9582	1302	0	0	0	0	0	0	0	0	0	0	0	D_0__Eukaryota; D_1__Opisthokonta; D_2__Nucletmycea; D_3__Fungi; D_9__Tremellaceae; D_10__Cryptococcus
EU517066.1.1787	0	0	0	0	0	0	0	0	0	0	0	0	0	0	0	0	1459	0	0	0	0	0	0	0	0	0	D_0__Eukaryota; D_1__Opisthokonta; D_2__Nucletmycea; D_3__Fungi; D_9__Tremellaceae; D_10__Dioszegia; D_11__Dioszegia fristingensis
AB002064.1.1771	0	0	0	0	0	754	0	0	0	0	0	0	0	0	0	0	0	0	0	0	0	0	0	0	0	0	D_0__Eukaryota; D_1__Opisthokonta; D_2__Nucletmycea; D_3__Fungi; D_9__Trichocomaceae; D_10__Aspergillus; D_11__Aspergillus versicolor
AF411201.1.1797	0	0	0	0	0	0	0	0	6083	0	0	0	0	0	0	0	0	0	0	0	0	0	0	0	663	0	D_0__Eukaryota; D_1__Opisthokonta; D_2__Nucletmycea; D_3__Fungi; D_9__Trichocomaceae; D_10__Penicillium
AY313036.1.1780	0	0	0	0	5341	0	0	0	0	0	0	0	0	0	0	0	0	0	0	0	0	0	0	0	0	0	D_0__Eukaryota; D_1__Opisthokonta; D_2__Nucletmycea; D_3__Fungi; D_9__Incertae Sedis; D_10__Hannaella
DQ109961.1.1745	0	0	0	0	0	0	0	0	0	0	0	0	0	0	0	0	0	0	0	0	1109	0	0	0	0	0	D_0__Eukaryota; D_1__Opisthokonta; D_2__Nucletmycea; D_3__Fungi; D_9__Incertae Sedis; D_10__Phoma; D_11__Phoma medicaginis var. medicaginis
KM586997.1.1772	0	0	0	0	0	0	0	0	0	0	0	1270	0	0	0	0	0	0	0	0	0	0	0	0	0	0	D_0__Eukaryota; D_1__Opisthokonta; D_2__Nucletmycea; D_3__Fungi; D_9__Incertae Sedis; D_10__Sporobolomyces; D_11__Sporobolomyces sp. AsA5.1
DQ832235.1.1786	0	0	0	0	6322	0	0	0	0	0	0	0	0	0	0	0	0	0	0	0	0	0	0	656	0	0	D_0__Eukaryota; D_1__Opisthokonta; D_2__Nucletmycea; D_3__Fungi; D_9__Incertae Sedis; D_10__Sporobolomyces; D_11__Sporobolomyces roseus
X83827.1.1803	0	0	0	0	0	0	0	0	0	0	0	0	0	0	0	1670	0	0	0	0	0	0	0	0	0	0	D_0__Eukaryota; D_1__Opisthokonta; D_2__Nucletmycea; D_3__Fungi; D_9__Incertae Sedis; D_10__Rhodotorula; D_11__Rhodotorula glutinis
AB001766.1.1759	0	0	0	0	0	0	0	0	0	0	0	0	0	0	0	0	0	0	0	7089	0	0	0	0	0	0	D_0__Eukaryota; D_1__Opisthokonta; D_2__Nucletmycea; D_3__Fungi
EF165114.1.1757	0	0	0	0	0	1617	0	0	0	0	0	0	0	0	0	0	0	0	0	0	0	0	0	0	0	0	D_0__Eukaryota; D_1__SAR; D_2__Stramenopiles; D_3__Ochrophyta; D_5__Chromulinales; D_6__Poterioochromonas; D_7__Poterioochromonas malhamensis
AB430615.1.1780	0	0	0	0	0	0	0	0	0	0	0	0	0	0	0	0	0	0	0	0	0	0	4660	0	0	0	D_0__Eukaryota; D_1__SAR; D_2__Stramenopiles; D_3__Ochrophyta; D_6__Bacillariophyceae; D_7__Navicula
AM502010.1.1730	0	0	0	0	0	0	4514	0	0	0	0	0	0	0	0	0	0	0	0	0	0	0	0	0	0	0	D_0__Eukaryota; D_1__SAR; D_2__Stramenopiles; D_3__Ochrophyta; D_6__Bacillariophyceae; D_7__Cocconeis; D_8__Cocconeis pediculus
DQ868347.1.1726	0	0	0	0	0	0	0	0	0	0	0	0	0	0	0	0	0	0	3926	0	0	0	0	0	0	0	D_0__Eukaryota; D_1__SAR; D_2__Alveolata; D_3__Ciliophora; D_7__Peritrichia; D_8__Opisthonecta
JX178764.1.1731	0	0	0	0	0	0	0	0	0	0	1099	0	0	0	0	0	0	0	0	0	0	0	0	0	0	0	D_0__Eukaryota; D_1__SAR; D_2__Alveolata; D_3__Ciliophora; D_7__Peritrichia; D_8__Vorticella; D_9__Vorticella sp. 5 JG-2011
JX188330.1.1758	0	0	0	0	0	0	0	0	0	0	0	0	0	0	0	0	0	0	0	0	0	0	0	0	667	0	D_0__Eukaryota; D_1__SAR; D_2__Alveolata; D_3__Protalveolata; D_4__Syndiniales; D_5__Syndiniales Group II; D_6__uncultured eukaryote
KJ763120.1.1790	0	0	0	0	0	0	0	0	0	0	0	0	0	0	0	0	0	0	0	0	0	0	0	0	1098	0	D_0__Eukaryota; D_1__SAR; D_2__Alveolata; D_3__Protalveolata; D_4__Syndiniales; D_5__Syndiniales Group I; D_6__uncultured eukaryote
KF129918.1.1754	0	0	0	0	0	0	0	0	0	0	0	0	0	0	0	0	0	0	0	0	0	0	0	0	828	0	D_0__Eukaryota; D_1__SAR; D_2__Alveolata; D_3__Protalveolata; D_4__Syndiniales; D_5__Syndiniales Group I; D_6__uncultured eukaryote
KJ757449.1.1805	0	0	0	0	0	0	0	0	0	0	0	0	0	0	0	0	0	0	0	0	0	0	0	0	5609	0	D_0__Eukaryota; D_1__SAR; D_2__Alveolata; D_3__Protalveolata; D_4__Syndiniales; D_5__Syndiniales Group II; D_6__uncultured eukaryote
AY344963.1.1885	0	0	0	10032	0	0	0	0	0	0	0	0	0	0	0	0	0	0	0	0	0	0	0	0	0	0	D_0__Eukaryota; D_1__Opisthokonta; D_2__Holozoa; D_3__Metazoa (Animalia); D_10__Neoptera; D_11__Hemiptera; D_12__Laodelphax striatella (small brown planthopper)
GAKJ01010530.666.2655	0	0	0	0	0	1082	0	0	0	0	0	0	0	0	0	0	0	0	0	0	0	0	0	0	0	0	D_0__Eukaryota; D_1__Opisthokonta; D_2__Holozoa; D_3__Metazoa (Animalia); D_10__Neoptera; D_11__Diptera; D_12__Sitodiplosis mosellana (orange wheat blossom midge)
AAWU01030964.5727.7264	0	0	0	2300	0	0	0	0	0	0	0	0	0	0	0	0	0	0	0	0	0	873	0	0	0	0	D_0__Eukaryota; D_1__Opisthokonta; D_2__Holozoa; D_3__Metazoa (Animalia); D_10__Neoptera; D_11__Diptera
KJ759412.1.1803	1854	0	0	0	0	0	0	0	0	0	0	0	0	0	0	0	0	0	0	0	0	0	0	0	0	0	D_0__Eukaryota; D_1__Opisthokonta; D_2__Holozoa; D_3__Metazoa (Animalia); D_9__Copepoda; D_10__Cyclopoida; D_11__uncultured eukaryote
GU969170.1.1745	0	0	0	0	0	0	0	0	0	0	0	0	0	0	0	0	0	0	0	0	0	0	0	0	612	0	D_0__Eukaryota; D_1__Opisthokonta; D_2__Holozoa; D_3__Metazoa (Animalia); D_9__Copepoda; D_10__Calanoida
KJ763623.1.1801	0	0	0	0	0	0	0	0	0	0	0	0	0	0	0	0	0	0	0	0	0	0	0	0	2805	0	D_0__Eukaryota; D_1__Opisthokonta; D_2__Holozoa; D_3__Metazoa (Animalia); D_7__Hydroidolina; D_8__Siphonophorae; D_9__uncultured eukaryote
KJ759703.1.1812	0	0	0	0	0	0	0	0	0	1443	0	0	0	0	0	0	0	0	0	0	0	0	0	0	0	0	D_0__Eukaryota; D_1__Opisthokonta; D_2__Holozoa; D_3__Metazoa (Animalia); D_9__Copelata; D_10__Oikopleuridae; D_11__uncultured eukaryote
ADDF02229097.157.2011	0	0	0	0	0	0	0	0	0	0	1992	0	0	0	1041	0	0	0	0	0	0	0	0	0	0	0	D_0__Eukaryota; D_1__Opisthokonta; D_2__Holozoa; D_3__Metazoa (Animalia); D_10__Tetrapoda; D_11__Mammalia; D_12__Homo sapiens (human)
AZBK01062934.707.2530	0	0	0	0	0	0	0	0	0	0	0	0	0	0	0	0	0	0	0	0	0	0	0	0	0	1089	D_0__Eukaryota; D_1__Opisthokonta; D_2__Holozoa; D_3__Metazoa (Animalia); D_11__Neopterygii; D_12__Teleostei
CBXY010030467.101.1938	0	0	0	0	0	1198	0	0	0	0	0	0	0	0	0	0	0	0	0	0	0	0	0	0	0	0	D_0__Eukaryota; D_1__Opisthokonta; D_2__Holozoa; D_3__Metazoa (Animalia); D_11__Neopterygii; D_12__Teleostei; D_13__Dicentrarchus labrax (European seabass)
AY557510.1.2143	0	0	0	0	0	0	0	0	0	0	0	0	0	0	0	0	0	0	0	0	0	0	0	754	1737	0	D_0__Eukaryota; D_1__Opisthokonta; D_2__Holozoa; D_3__Metazoa (Animalia); D_9__Decapodiformes; D_10__Teuthida; D_11__Ommastrephes bartramii
AY557509.1.2181	0	0	0	0	0	0	0	0	0	0	0	0	0	0	0	0	0	0	0	0	0	0	0	0	11249	0	D_0__Eukaryota; D_1__Opisthokonta; D_2__Holozoa; D_3__Metazoa (Animalia); D_9__Decapodiformes; D_10__Teuthida; D_11__Illex coindetii
AY557511.1.2117	0	0	0	0	0	0	0	0	6913	0	0	0	0	0	0	0	0	0	0	0	0	1636	0	0	0	0	D_0__Eukaryota; D_1__Opisthokonta; D_2__Holozoa; D_3__Metazoa (Animalia); D_9__Decapodiformes; D_10__Teuthida; D_11__Sthenoteuthis oualaniensis
EU735294.1.2119	0	0	0	0	0	2608	0	0	0	0	0	0	0	0	0	0	0	0	0	0	0	0	0	10131	0	0	D_0__Eukaryota; D_1__Opisthokonta; D_2__Holozoa; D_3__Metazoa (Animalia); D_9__Decapodiformes; D_10__Teuthida
Number of reads / sample	2823	12480	22334	14008	18620	24201	19208	4477	31500	1443	8630	9262	6460	11901	2343	4248	1459	1684	17541	7089	5825	2509	31566	11541	25268	1089
