# Supplementary material for: Predatory flying squids are detritivores during their early planktonic life
Source: Sci Rep. 2018 Feb 21;8:3440. doi: 10.1038/s41598-018-21501-y (PMC5821876; doi:10.1038/s41598-018-21501-y)
Supplement: Supplementary file 3 — Supplementary Table S2 [file 41598_2018_21501_MOESM3_ESM.xlsx]

## Sheet: taxonomy_reads
Table S2. Raw data of prokaryotic 16S gut contents. The OTU ID number is the Greengenes identifier. New.ReferenceOTU dessignates a MOTU not included in Greengenes when the analysis was performed. Those sequences not identified with Greengenes were subsequently identified by a BLAST search in GenBank following the criteria explained in the text. The taxonomy of GenBank is applied when it was not p…
# Constructed from biom file	Early paralarvae (n = 25)																									Late paralarvae (n = 4)				Subadults y adult (n = 3)												BLAST search on GenBank
#OTU ID	E666	E41	E126	E138	E142	E147	E130	E95	E90	E112	E115	E103	E99	E107	E625	E108	E88	E97	E89	E626	E92	E100	E654	E153	E510	E6	E7	E5	E0	E1	E2	E3	Taxonomy									Species	Coverage (%)	Similarity (%)	GenBank accesion number	Taxonomy
592179	0	0	0	0	0	0	1	0	0	2114	0	0	0	0	0	0	0	0	0	0	0	0	0	0	0	0	0	0	0	0	0	0	k__Bacteria; p__Acidobacteria; c__Holophagae; o__Holophagales; f__Holophagaceae; g__; s__									Geothrix sp. strain B23	100	99	KY121983	N/A
New.ReferenceOTU965	0	0	0	0	0	0	0	0	0	1274	0	0	0	29	0	0	0	0	0	0	0	0	0	0	0	0	0	0	0	0	0	0	k__Bacteria; p__Acidobacteria; c__Solibacteres; o__Solibacterales; f__; g__; s__									Candidatus Solibacter sp. clone OTU_891	100	100	KP902255
4389972	0	0	0	0	0	0	0	0	0	0	0	0	0	0	0	0	0	1969	0	0	0	0	0	0	0	0	0	0	0	0	0	0	k__Bacteria; p__Acidobacteria; c__Solibacteres; o__Solibacterales; f__; g__; s__									Acidobacteria bacterium clone CNY_02598	100	100	JQ402301
1045843	0	0	0	0	0	0	255	0	0	0	0	0	0	0	434	0	0	0	0	0	0	0	0	0	0	0	0	0	0	0	0	0	k__Bacteria; p__Actinobacteria; c__Actinobacteria; o__Actinomycetales; f__Actinomycetaceae; g__N09; s__									Actinomyces polynesiensis strain MS2	100	98	NR_144691	N/A
1088305	0	9	0	0	0	0	0	0	0	0	0	0	0	0	0	0	0	0	0	0	0	0	0	0	0	510	0	0	0	316	0	0	k__Bacteria; p__Actinobacteria; c__Actinobacteria; o__Actinomycetales; f__Corynebacteriaceae; g__Corynebacterium; s__									Corynebacterium mucifaciens strain L44	100	100	KU922487	N/A
552026	0	0	0	215	0	0	0	0	0	0	0	0	0	0	0	0	0	0	0	203	0	0	0	0	361	0	0	0	0	0	453	0	k__Bacteria; p__Actinobacteria; c__Actinobacteria; o__Actinomycetales; f__Corynebacteriaceae; g__Corynebacterium; s__									Corynebacterium macginleyi strain PCH-145	100	100	MF111113	N/A
545862	0	0	0	0	0	0	0	0	0	0	0	0	0	0	1124	0	0	0	0	0	0	0	0	0	0	174	0	1	0	0	0	0	k__Bacteria; p__Actinobacteria; c__Actinobacteria; o__Actinomycetales; f__Corynebacteriaceae; g__Corynebacterium; s__									Corynebacterium glaucum strain DSM 30827	100	100	CP019688	N/A
439036	0	0	0	0	0	0	0	0	0	0	0	0	0	0	0	0	0	660	1	206	2	0	175	0	0	0	0	0	0	0	0	0	k__Bacteria; p__Actinobacteria; c__Actinobacteria; o__Actinomycetales; f__Corynebacteriaceae; g__Corynebacterium; s__									Corynebacterium diphtheriae strain FDAARGOS_197	100	100	CP020410	N/A
1068572	284	0	0	42	0	0	0	0	0	0	0	0	0	0	0	0	0	0	0	1	0	0	0	0	6	499	227	0	0	334	0	0	k__Bacteria; p__Actinobacteria; c__Actinobacteria; o__Actinomycetales; f__Corynebacteriaceae; g__Corynebacterium; s__									Corynebacterium tuberculostearicum strain 107291	100	100	KX959619	N/A
873669	0	0	0	0	0	0	0	0	0	271	0	0	24	0	0	0	0	0	0	0	0	0	0	0	0	8	0	0	0	0	0	0	k__Bacteria; p__Actinobacteria; c__Actinobacteria; o__Actinomycetales; f__Dermacoccaceae; g__Dermacoccus; s__									Dermacoccus nishinomiyaensis strain Saghand-1	100	100	KY859853	N/A
180752	0	0	0	0	0	0	0	0	0	0	0	0	0	0	0	0	0	0	0	1	0	0	0	0	0	1732	0	0	0	0	0	0	k__Bacteria; p__Actinobacteria; c__Actinobacteria; o__Actinomycetales; f__Intrasporangiaceae; g__Serinicoccus; s__									Serinicoccus profundi	100	100	LT160844	N/A
160679	0	0	0	0	0	0	0	0	0	0	0	0	0	0	0	0	0	0	0	0	0	0	0	0	0	132	0	0	0	493	0	0	k__Bacteria; p__Actinobacteria; c__Rubrobacteria; o__Rubrobacterales; f__Rubrobacteraceae; g__Rubrobacter; s__									Rubrobacter calidifluminis strain RG-1	100	100	NR_125703	N/A
625911	0	0	0	0	0	0	0	0	0	0	0	0	0	0	0	0	0	0	0	1	0	0	0	0	0	509	44	0	0	0	0	0	k__Bacteria; p__Bacteroidetes; c__Bacteroidia; o__Bacteroidales; f__; g__; s__													N/A
New.ReferenceOTU7867	0	0	0	0	0	0	0	0	0	0	0	0	0	0	0	3061	0	0	0	0	0	0	0	0	0	0	0	0	0	0	0	0	k__Bacteria; p__Bacteroidetes; c__Cytophagia; o__Cytophagales; f__Cytophagaceae; g__; s__													N/A
949659	0	0	0	0	0	0	0	0	0	0	0	0	0	0	0	0	0	0	0	0	0	0	0	0	0	1640	0	0	0	0	0	0	k__Bacteria; p__Bacteroidetes; c__Cytophagia; o__Cytophagales; f__Cytophagaceae; g__Hymenobacter; s__									Hymenobacter kanuolensis strain T-3	100	98	NR_133764	N/A
New.ReferenceOTU7098	0	0	0	0	0	0	0	0	0	0	0	0	0	0	0	0	0	0	0	0	0	0	0	0	0	0	0	2	1	6	407	41	Unassigned. k__Bacteria; p__Bacteroidetes; c__Flavobacteriia; o__Flavobacteriales; f__Flavobacteriaceae									N/A	92	98	KP989082	Bacteria; Bacteroidetes; Flavobacteriia; Flavobacteriales; Flavobacteriaceae
970921	0	0	0	1396	0	0	0	0	0	1	0	0	0	0	0	0	0	0	0	0	0	0	0	0	0	0	0	0	0	0	0	0	k__Bacteria; p__Bacteroidetes; c__Flavobacteriia; o__Flavobacteriales; f__Flavobacteriaceae; g__Flavobacterium; s__succinicans													N/A
624363	0	0	0	0	0	0	0	0	0	0	0	0	0	0	0	0	0	0	0	0	0	0	0	0	0	4	422	0	0	0	361	0	k__Bacteria; p__Bacteroidetes; c__Flavobacteriia; o__Flavobacteriales; f__Flavobacteriaceae; g__Mesonia; s__									The taxonomy did not match with Greengenes
1092833	0	3	0	32	0	1	0	0	1242	0	0	0	0	0	0	0	0	0	0	0	0	0	0	0	0	0	0	9	0	0	0	0	k__Bacteria; p__Bacteroidetes; c__Flavobacteriia; o__Flavobacteriales; f__[Weeksellaceae]; g__Cloacibacterium; s__									Cloacibacterium rupense strain STM31	100	100	KY393025	N/A
New.ReferenceOTU9015	0	0	0	0	0	0	0	0	0	0	0	0	0	0	0	0	0	0	0	0	0	0	0	0	0	0	0	1	0	0	456	0	k__Bacteria; p__Bacteroidetes; c__[Saprospirae]; o__[Saprospirales]; f__; g__; s__
New.ReferenceOTU2353	0	0	0	1	0	0	1492	1	0	0	0	0	0	0	0	0	0	0	0	0	0	0	0	0	0	0	0	0	0	0	0	0	k__Bacteria; p__Bacteroidetes; c__[Saprospirae]; o__[Saprospirales]; f__Chitinophagaceae; g__Sediminibacterium; s__									The taxonomy did not match with Greengenes
188772	0	3	0	0	0	0	0	0	3021	0	0	0	0	0	0	0	107	0	0	0	0	0	0	0	0	0	0	0	0	0	0	260	k__Bacteria; p__Bacteroidetes; c__[Saprospirae]; o__[Saprospirales]; f__Chitinophagaceae; g__Sediminibacterium; s__													N/A
New.ReferenceOTU7393	0	0	0	382	0	0	0	0	0	0	0	0	0	0	0	0	0	0	0	0	0	0	0	0	0	0	0	0	0	0	0	0	Unassigned. Bacteria; Chloroflexi; Sphaerobacteridae; Sphaerobacterales; Sphaerobacterineae; Sphaerobacteraceae; Sphaerobacter;									Sphaerobacter sp. clone CR108	100	99	KJ473585	Bacteria; Chloroflexi; Sphaerobacteridae; Sphaerobacterales; Sphaerobacterineae; Sphaerobacteraceae; Sphaerobacter;
556990	0	0	0	0	0	0	0	0	0	0	0	0	0	0	0	0	0	0	0	0	0	0	0	593	1	0	0	0	0	0	0	0	k__Bacteria; p__Cyanobacteria; c__4C0d-2; o__MLE1-12; f__; g__; s__													N/A
1563139	0	0	0	0	0	0	0	0	0	0	0	0	0	0	0	0	0	0	0	0	0	0	0	0	0	0	0	0	0	0	647	0	k__Bacteria; p__Cyanobacteria; c__Chloroplast; o__; f__; g__; s__									Tetraselmis convolutae	100	99	LN735267	Eukaryota; Viridiplantae; Chlorophyta; Chlorodendrophyceae; Chlorodendrales; Chlorodendraceae; Tetraselmis.
836974	0	0	0	0	0	0	0	0	0	1	0	0	0	0	0	0	0	0	0	0	0	0	0	0	0	0	0	2	1	7718	6	256	k__Bacteria; p__Cyanobacteria; c__Chloroplast; o__Cercozoa; f__; g__; s__									Prasinophyte sp. NIES-3669 (clade VIIB1)	100	100	KU843560	Eukaryota; Viridiplantae; Chlorophyta; prasinophytes; prasinophyte clade VII; unclassified prasinophyte clade VII.
New.ReferenceOTU1062	0	0	0	0	0	0	0	0	0	0	0	0	0	0	0	0	0	0	0	0	0	0	0	0	0	0	0	0	0	0	907	0	k__Bacteria; p__Cyanobacteria; c__Chloroplast; o__Stramenopiles; f__; g__; s__									Sargassum natans isolate SN1_C241_025_NT_1	95	99	KY206737	Eukaryota; Stramenopiles; PX clade; Phaeophyceae; Fucales; Sargassaceae; Sargassum.
361839	0	0	0	0	0	0	0	0	0	0	0	0	0	0	0	0	0	0	0	0	0	0	0	0	0	0	0	0	0	1282	45	0	k__Bacteria; p__Cyanobacteria; c__Chloroplast; o__Stramenopiles; f__; g__; s__									Planoglabratella opercularis isolate GO_m26-32	100	99	KP792480	Eukaryota; Rhizaria; Foraminifera; Rotaliida; Discorboidea; Glabratellidae; Planoglabratella.
585911	0	0	0	0	0	0	0	0	0	0	0	0	0	0	0	0	0	0	0	0	0	0	0	0	0	0	0	0	0	0	3937	6	k__Bacteria; p__Cyanobacteria; c__Chloroplast; o__Stramenopiles; f__; g__; s__									Nannochloropsis sp. RCC863	100	97	LN735474	Eukaryota; Stramenopiles; Eustigmatophyceae; Eustigmatales; Monodopsidaceae; Nannochloropsis.
New.ReferenceOTU6783	0	0	0	0	0	0	0	0	0	1	0	0	0	0	0	2	0	1	0	0	0	0	0	0	0	2	0	4	1	0	28156	36	k__Bacteria; p__Cyanobacteria; c__Chloroplast; o__Stramenopiles; f__; g__; s__									Sargassum natans isolate SN1_C241_025_NT_1	100	100	KY206737	Eukaryota; Stramenopiles; PX clade; Phaeophyceae; Fucales; Sargassaceae; Sargassum.
432284	0	0	0	0	0	0	0	0	0	0	0	0	0	0	0	0	2	0	0	0	0	0	0	0	0	0	0	0	0	0	437	0	k__Bacteria; p__Cyanobacteria; c__Chloroplast; o__Streptophyta; f__; g__; s__									Tsuga sieboldii	100	100	KX256184	Eukaryota; Viridiplantae; Streptophyta; Embryophyta; Tracheophyta; Spermatophyta; Pinidae; Pinales; Pinaceae; Tsuga.
557211	0	1	0	0	0	0	0	0	0	1	0	0	0	0	0	0	0	1	0	0	0	0	0	3	1	0	0	21	0	542	30304	4262	k__Bacteria; p__Cyanobacteria; c__Synechococcophycideae; o__Synechococcales; f__Synechococcaceae; g__Synechococcus; s__									Synechococcus sp. clone WAT-C1-1	100	100	KJ008031	N/A
536001	0	0	0	0	0	0	0	0	0	0	0	0	0	0	0	0	0	0	0	0	0	0	0	1	0	0	0	1	0	0	1064	38	k__Bacteria; p__Cyanobacteria; c__Synechococcophycideae; o__Synechococcales; f__Synechococcaceae; g__Synechococcus; s__									Synechococcus sp. RCC61	100	100	JF306685	N/A
1084045	0	0	0	0	0	0	0	0	0	0	0	0	0	0	0	0	0	0	0	0	0	0	0	0	0	0	0	1244	0	0	0	0	k__Bacteria; p__Firmicutes; c__Bacilli; o__Bacillales; f__Bacillaceae; g__Bacillus									The taxonomy did not match with Greengenes
New.ReferenceOTU3209	0	0	0	0	0	0	0	0	0	0	0	0	0	0	0	0	0	0	0	0	0	0	0	0	0	1525	0	0	0	0	0	0	k__Bacteria; p__Firmicutes; c__Bacilli; o__Bacillales; f__Staphylococcaceae; g__Staphylococcus; s__									Uncultured Staphylococcus sp. clone NG6u88T3	100	100	HM081830	N/A
1096706	155	0	0	0	1	0	0	0	0	0	1	0	0	488	1	1	181	0	0	0	0	71	0	0	400	0	0	0	0	151	0	118	k__Bacteria; p__Firmicutes; c__Bacilli; o__Lactobacillales; f__Streptococcaceae; g__Streptococcus; s__									Streptococcus sp. JCM 5704	100	100	LC269277	N/A
3580423	0	0	0	0	0	0	0	0	0	0	0	0	0	1297	0	0	0	0	0	0	0	0	0	0	0	0	0	0	0	0	0	0	k__Bacteria; p__Firmicutes; c__Clostridia; o__Clostridiales; f__Clostridiaceae; g__Caloramator; s__									The taxonomy did not match with Greengenes
97301	0	0	0	0	0	0	0	0	0	0	0	0	0	0	0	0	0	0	0	0	0	0	0	0	0	365	0	0	0	0	0	0	k__Bacteria; p__Firmicutes; c__Clostridia; o__Clostridiales; f__Clostridiaceae; g__Clostridium; s__
956836	0	0	0	0	0	0	0	0	0	0	0	0	0	0	0	0	0	0	0	863	0	0	0	0	0	0	0	0	0	0	0	0	k__Bacteria; p__Firmicutes; c__Clostridia; o__Clostridiales; f__Ruminococcaceae; g__Ethanoligenens; s__
937813	0	0	0	0	0	0	0	0	0	0	0	1734	0	0	0	0	0	0	0	300	0	0	0	0	0	0	41	0	0	0	0	0	k__Bacteria; p__Firmicutes; c__Clostridia; o__Clostridiales; f__[Tissierellaceae]; g__Anaerococcus; s__
1029165	0	0	0	0	0	31	0	0	0	0	0	0	0	613	0	0	0	0	0	0	0	0	0	0	0	0	0	0	0	0	0	0	k__Bacteria; p__Firmicutes; c__Clostridia; o__Clostridiales; f__[Tissierellaceae]; g__Anaerococcus; s__
503387	0	0	0	0	0	0	0	0	0	0	0	0	0	0	0	0	0	0	0	681	0	0	0	0	0	0	0	0	0	0	0	0	k__Bacteria; p__Firmicutes; c__Clostridia; o__Clostridiales; f__[Tissierellaceae]; g__Anaerococcus; s__
New.ReferenceOTU1959	0	0	0	0	0	0	0	0	0	0	0	0	0	0	0	0	0	0	0	0	0	0	0	0	0	0	0	488	0	0	0	0	k__Bacteria; p__Planctomycetes; c__C6; o__MVS-107; f__; g__; s__
New.ReferenceOTU7730	0	0	0	0	0	0	0	0	0	0	0	0	0	0	0	0	0	0	0	0	0	0	0	0	0	0	0	0	0	5492	8	4	Unassigned. k_Bacteria; p_Planctomycetes; c_Phycisphaerae; o_Phycisphaerales; f_Phycisphaeraceae									N/A	100	99	KJ611642	Bacteria; Planctomycetes; Phycisphaerae; Phycisphaerales; Phycisphaeraceae;
2222982	0	0	0	0	0	0	0	0	0	0	0	0	0	0	0	0	0	0	0	0	0	0	0	0	0	0	0	0	0	2828	0	87	k__Bacteria; p__Planctomycetes; c__Planctomycetia; o__Pirellulales; f__Pirellulaceae; g__; s__
245163	0	0	0	0	0	0	0	0	0	0	0	0	0	0	0	0	0	0	0	0	0	0	0	0	0	0	0	0	0	0	537	0	k__Bacteria; p__Planctomycetes; c__Planctomycetia; o__Pirellulales; f__Pirellulaceae; g__; s__									Pirellula sp. clone PmeaH2OF8	100	100	EU249951	N/A
226495	0	0	0	0	0	0	0	0	0	0	0	0	0	0	0	0	0	0	0	0	0	0	0	0	0	0	0	0	0	0	283	43	k__Bacteria; p__Planctomycetes; c__Planctomycetia; o__Pirellulales; f__Pirellulaceae; g__; s__									Pirellula sp. clone BME5	100	100	DQ917853	N/A
818655	0	0	0	0	0	0	0	0	0	0	0	0	0	0	0	0	0	0	0	0	0	0	0	0	0	0	0	2	0	165	8	487	k__Bacteria; p__Planctomycetes; c__Planctomycetia; o__Pirellulales; f__Pirellulaceae; g__; s__									Rubripirellula sp. clone Otu102	100	100	MF040071	N/A
734330	0	0	0	0	0	0	0	0	0	0	0	0	0	1	0	0	0	0	0	0	0	0	0	0	0	520	0	0	0	0	0	0	k__Bacteria; p__Proteobacteria; c__Alphaproteobacteria; o__; f__; g__; s__									N/A	100	100	KP988718	Bacteria; Proteobacteria; Alphaproteobacteria; Rhodospirillales; Rhodospirillaceae
New.ReferenceOTU2455	0	0	0	0	0	0	0	0	0	1	0	0	0	0	0	0	0	0	0	0	0	553	0	0	0	0	0	0	0	0	0	0	Unassigned. k__Bacteria; p__Proteobacteria; c__Alphaproteobacteria									N/A	99	95	GQ250619	Bacteria; Proteobacteria; Alphaproteobacteria
New.ReferenceOTU275	0	0	0	0	0	0	0	0	0	0	0	0	0	0	0	0	0	0	0	0	0	303	0	0	0	0	0	0	0	0	0	0	Unassigned. k__Bacteria; p__Proteobacteria; c__Alphaproteobacteria									N/A	100	94	GQ250619	Bacteria; Proteobacteria; Alphaproteobacteria
New.ReferenceOTU260	0	0	0	0	0	0	0	0	0	0	0	0	1	0	0	0	0	0	0	0	0	2363	0	0	0	0	0	0	0	0	0	0	Unassigned. k__Bacteria; p__Proteobacteria; c__Alphaproteobacteria									N/A	100	94	GQ250619	Bacteria; Proteobacteria; Alphaproteobacteria
695213	0	0	0	0	0	0	0	0	0	0	0	0	0	0	0	0	0	0	0	0	0	0	0	0	0	0	0	374	0	0	0	0	k__Bacteria; p__Proteobacteria; c__Alphaproteobacteria; o__BD7-3; f__; g__; s__
New.ReferenceOTU200	0	0	0	0	0	0	1	0	0	0	0	0	0	0	0	0	0	0	0	0	0	0	0	0	0	0	0	0	0	0	327	0	k__Bacteria; p__Proteobacteria; c__Alphaproteobacteria; o__BD7-3; f__; g__; s__
285497	0	0	0	0	1	0	0	0	0	13	0	0	0	0	0	0	0	0	1066	992	0	237	0	1413	3	0	0	1	0	0	1146	0	k__Bacteria; p__Proteobacteria; c__Alphaproteobacteria; o__Caulobacterales; f__Caulobacteraceae; g__; s__									Brevundimonas vesicularis strain ZLynn500-13	100	100	KY316492	N/A
541299	0	1139	0	299	0	0	0	0	0	0	0	0	2	66	0	0	342	0	0	0	0	262	0	1386	3	0	0	0	0	0	0	0	k__Bacteria; p__Proteobacteria; c__Alphaproteobacteria; o__Caulobacterales; f__Caulobacteraceae; g__; s__									Caulobacter segnis strain SPB28	100	100	KY432720	N/A
161154	0	102	0	18	0	0	0	0	0	0	0	0	0	4	0	0	26	0	0	0	0	31	0	129	0	0	0	0	0	0	0	0	k__Bacteria; p__Proteobacteria; c__Alphaproteobacteria; o__Caulobacterales; f__Caulobacteraceae; g__; s__									Caulobacter segnis strain 13s	100	100	KP223298	N/A
49192	0	90	0	0	0	0	0	0	0	0	0	0	0	0	660	1	332	0	0	0	0	0	0	0	0	0	0	0	0	0	0	0	k__Bacteria; p__Proteobacteria; c__Alphaproteobacteria; o__Caulobacterales; f__Caulobacteraceae; g__; s__									Brevundimonas mediterranea strain N7	100	100	MF156545	N/A
254401	0	0	2186	0	0	0	1	0	0	20	0	0	0	0	0	0	0	0	0	0	0	0	0	0	0	0	0	0	0	0	0	0	k__Bacteria; p__Proteobacteria; c__Alphaproteobacteria; o__Caulobacterales; f__Caulobacteraceae; g__Phenylobacterium; s__									Phenylobacterium sp. clone 344	100	100	JF275039	N/A
132939	1	178	0	0	0	0	0	0	1	0	0	155	556	264	0	0	0	0	5	0	0	0	1207	0	0	0	0	0	0	0	0	0	k__Bacteria; p__Proteobacteria; c__Alphaproteobacteria; o__Rhizobiales; f__; g__; s__									Brucella sp. clone P17	100	100	JQ861778	Bacteria; Proteobacteria; Alphaproteobacteria; Rhizobiales; Brucellaceae
826270	1	0	0	0	82	0	0	0	0	84	23	0	2	0	0	0	0	0	1302	2	0	0	0	0	5	0	0	0	0	0	0	0	k__Bacteria; p__Proteobacteria; c__Alphaproteobacteria; o__Rhizobiales; f__Bradyrhizobiaceae; g__; s__									Afipia clevelandensis strain TA-E7	100	100	KX682022	N/A
152978	23	0	0	0	0	0	751	0	239	0	0	204	5	0	196	0	0	0	0	2566	0	153	0	0	500	0	0	0	0	0	366	0	k__Bacteria; p__Proteobacteria; c__Alphaproteobacteria; o__Rhizobiales; f__Bradyrhizobiaceae; g__; s__									Nitrobacter sp. clone Z3AkaConB59	100	100	KX351049	N/A
676066	0	1378	0	0	0	0	0	0	0	0	0	0	0	0	0	0	0	0	0	0	0	0	0	0	0	0	0	0	0	0	0	0	k__Bacteria; p__Proteobacteria; c__Alphaproteobacteria; o__Rhizobiales; f__Bradyrhizobiaceae; g__; s__									Rhodopseudomonas sp. strain MB99	100	98	KY445643	N/A
407459	0	0	0	0	0	0	0	0	626	0	0	0	0	0	0	0	0	0	0	0	0	0	0	0	0	0	0	0	0	0	0	0	k__Bacteria; p__Proteobacteria; c__Alphaproteobacteria; o__Rhizobiales; f__Brucellaceae; g__Pseudochrobactrum; s__									Pseudochrobactrum sp. strain AB124	100	99	KY438360	N/A
226402	0	0	0	0	0	0	0	0	0	0	0	0	0	0	0	0	0	0	0	0	0	0	0	0	0	0	0	1	0	6038	10	0	k__Bacteria; p__Proteobacteria; c__Alphaproteobacteria; o__Rhizobiales; f__Hyphomicrobiaceae; g__; s__									The taxonomy did not match with Greengenes
632387	0	0	0	0	0	0	0	0	0	0	0	0	0	0	0	0	0	0	0	0	0	0	0	0	0	0	0	0	0	543	0	0	k__Bacteria; p__Proteobacteria; c__Alphaproteobacteria; o__Rhizobiales; f__Hyphomicrobiaceae; g__Devosia; s__									Devosia epidermidihirudinis strain E84	100	100	NR_109742	N/A
918212	0	0	0	0	0	0	0	0	0	0	0	0	0	0	0	0	0	0	0	0	556	0	0	0	0	0	0	0	0	0	0	0	k__Bacteria; p__Proteobacteria; c__Alphaproteobacteria; o__Rhizobiales; f__Hyphomicrobiaceae; g__Hyphomicrobium; s__
1084950	0	0	0	0	0	0	745	0	0	0	0	0	0	0	0	0	0	67	0	0	0	0	0	0	0	0	0	0	0	0	28	0	k__Bacteria; p__Proteobacteria; c__Alphaproteobacteria; o__Rhizobiales; f__Methylobacteriaceae; g__; s__									Methylobacterium radiotolerans strain UAGM73	100	100	KX830822	N/A
926160	0	0	0	0	0	0	0	0	0	799	0	0	0	0	0	0	0	0	0	0	0	0	0	0	0	0	0	0	0	0	0	0	k__Bacteria; p__Proteobacteria; c__Alphaproteobacteria; o__Rhizobiales; f__Methylobacteriaceae; g__Methylobacterium; s__									Methylobacterium hispanicum strain RS-MM6	100	100	KF371658	N/A
542475	0	0	0	0	0	0	0	0	0	4	0	0	0	0	0	0	0	0	0	0	0	0	0	0	0	0	0	0	2789	0	0	0	k__Bacteria; p__Proteobacteria; c__Alphaproteobacteria; o__Rhizobiales; f__Methylobacteriaceae; g__Methylobacterium; s__									Methylobacterium phyllosphaerae strain LAMA 1159	100	100	KM272820	N/A
1060565	0	0	0	0	0	0	0	0	0	0	0	0	0	0	0	1267	0	0	0	0	0	0	31	0	0	0	0	0	0	0	0	0	k__Bacteria; p__Proteobacteria; c__Alphaproteobacteria; o__Rhizobiales; f__Methylobacteriaceae; g__Methylobacterium; s__adhaesivum													N/A
256527	0	0	0	0	0	0	0	0	0	0	0	17	0	0	0	108	0	0	0	0	0	0	2	0	0	232	0	0	0	0	0	0	k__Bacteria; p__Proteobacteria; c__Alphaproteobacteria; o__Rhizobiales; f__Rhizobiaceae									Mesorhizobium sp. S2-45	100	99	JQ660060	N/A
548253	0	0	0	0	0	0	0	0	0	0	0	159	0	0	0	1382	0	0	0	0	0	45	18	0	0	0	0	0	1	0	0	0	k__Bacteria; p__Proteobacteria; c__Alphaproteobacteria; o__Rhizobiales; f__Rhizobiaceae									Mesorhizobium sp. S2-45	100	100	JQ660060	N/A
1123182	0	0	0	0	0	0	0	0	0	0	0	0	0	0	0	0	0	0	0	0	0	0	0	0	0	0	0	6	0	0	0	1453	k__Bacteria; p__Proteobacteria; c__Alphaproteobacteria; o__Rhodobacterales; f__Rhodobacteraceae; g__; s__									Shimia sagamensis strain JAMH 011	100	100	NR_137204	N/A
182946	0	0	0	0	0	0	0	0	0	0	0	0	0	0	0	0	0	0	0	0	0	0	0	0	0	0	0	1	0	0	446	0	k__Bacteria; p__Proteobacteria; c__Alphaproteobacteria; o__Rhodobacterales; f__Rhodobacteraceae; g__; s__
914108	0	0	0	0	0	0	0	0	0	0	0	0	0	0	0	0	0	0	0	0	0	0	0	0	0	0	0	1	0	0	0	470	k__Bacteria; p__Proteobacteria; c__Alphaproteobacteria; o__Rhodobacterales; f__Rhodobacteraceae; g__; s__									Jannaschia sp. UDC482	100	100	HM032013	N/A
New.ReferenceOTU6975	0	0	1	0	0	0	0	0	0	0	0	0	0	0	0	0	0	0	0	0	0	0	0	0	0	0	0	0	0	0	561	0	k__Bacteria; p__Proteobacteria; c__Alphaproteobacteria; o__Rhodobacterales; f__Rhodobacteraceae; g__; s__									Oceanicella actignis strain PRQ-68	100	97	JQ864436	N/A
829814	0	0	0	0	0	0	0	0	0	0	0	0	0	0	0	0	0	0	0	0	0	0	0	0	0	0	0	0	0	0	1724	3	k__Bacteria; p__Proteobacteria; c__Alphaproteobacteria; o__Rhodobacterales; f__Rhodobacteraceae; g__Loktanella; s__									Sulfitobacter pontiacus strain YLF6	100	100	KT581565	N/A
882616	0	0	0	0	0	0	0	0	0	0	0	1053	0	0	0	0	0	0	0	0	0	0	0	0	0	0	0	0	0	0	0	0	k__Bacteria; p__Proteobacteria; c__Alphaproteobacteria; o__Rhodospirillales; f__Acetobacteraceae; g__; s__									Roseomonas sp. L2B03	100	100	LN614685	N/A
4435344	0	0	0	0	372	0	0	0	0	0	0	0	0	0	0	0	0	0	0	0	0	0	0	0	0	0	0	0	0	0	0	0	k__Bacteria; p__Proteobacteria; c__Alphaproteobacteria; o__Rhodospirillales; f__Rhodospirillaceae; g__; s__									Azospirillum sp. Pd-E-(r)-m-D-4(5)	100	99	AB291832	N/A
New.ReferenceOTU7818	0	0	0	0	0	0	0	0	1281	0	0	0	0	0	0	0	0	0	0	0	0	0	0	0	0	0	0	0	0	0	0	0	k__Bacteria; p__Proteobacteria; c__Alphaproteobacteria; o__Rhodospirillales; f__Rhodospirillaceae; g__Inquilinus; s__
New.CleanUp.ReferenceOTU374	0	1	0	0	0	0	0	8	2	76	1	1	63	0	0	2	1	7	2	0	0	118324	0	0	0	2	2	2	2	0	0	0	Unassigned. k__Bacteria; p__Proteobacteria; c__Alphaproteobacteria; o__Rickettsiales									Candidatus Hepatobacter penaei clone MX10	100	90	JX981946	Bacteria; Proteobacteria; Alphaproteobacteria; Rickettsiales; Candidatus Hepatobacter
New.ReferenceOTU7851	0	0	0	0	0	0	0	1	0	2	0	0	1	0	0	0	0	0	0	0	0	1604	0	0	0	0	0	0	0	0	0	0	Unassigned. k__Bacteria; p__Proteobacteria; c__Alphaproteobacteria; o__Rickettsiales									Candidatus Hepatobacter penaei clone MX11	100	90	JX981946	Bacteria; Proteobacteria; Alphaproteobacteria; Rickettsiales; Candidatus Hepatobacter
New.ReferenceOTU1494	0	0	0	0	0	0	0	0	0	0	0	0	0	0	0	0	0	0	0	0	0	0	0	0	0	0	0	0	0	0	380	0	Unassigned. k__Bacteria; p__Proteobacteria; c__Alphaproteobacteria; o__Rickettsiales										100	99	KP989678	Bacteria; Proteobacteria; Alphaproteobacteria; Rickettsiales
352699	0	0	0	0	0	0	0	0	0	1	0	0	0	0	0	2443	0	0	0	0	0	0	0	0	0	0	0	0	0	0	0	0	k__Bacteria; p__Proteobacteria; c__Alphaproteobacteria; o__Rickettsiales; f__Rickettsiaceae; g__; s__									Rickettsia sp.	100	100	HE648947	N/A
1634163	0	0	0	0	0	0	0	0	0	0	0	0	0	0	0	0	0	0	0	0	0	0	0	0	0	0	438	0	0	0	0	0	k__Bacteria; p__Proteobacteria; c__Alphaproteobacteria; o__Rickettsiales; f__mitochondria; g__; s__
4466966	0	371	0	0	0	0	0	0	0	0	0	0	0	0	0	0	0	0	0	0	0	0	0	0	0	0	0	0	0	0	0	0	k__Bacteria; p__Proteobacteria; c__Alphaproteobacteria; o__Rickettsiales; f__mitochondria; g__Acanthamoeba; s__castellanii
570614	0	0	0	0	0	0	0	0	0	0	0	0	0	0	2	0	0	0	0	0	0	0	0	0	392	0	0	0	0	0	0	0	k__Bacteria; p__Proteobacteria; c__Alphaproteobacteria; o__Sphingomonadales; f__; g__; s__									Sphingopyxis sp. hp39	100	99	JN637334	N/A
486085	373	0	0	0	0	0	0	0	0	1	0	1	0	0	1	0	0	0	0	644	0	0	0	0	0	0	0	0	0	0	0	0	k__Bacteria; p__Proteobacteria; c__Alphaproteobacteria; o__Sphingomonadales; f__Sphingomonadaceae; g__; s__									Sphingomonas sp. Sph16	100	100	KP866802	N/A
269203	66	0	554	0	0	0	0	0	0	0	0	0	0	0	0	0	1	0	1184	0	0	0	0	0	0	0	0	0	0	0	0	0	k__Bacteria; p__Proteobacteria; c__Alphaproteobacteria; o__Sphingomonadales; f__Sphingomonadaceae; g__Sphingomonas; s__									Sphingomonas hunanensis strain XH151	100	100	KF424788	N/A
731707	1	0	0	0	0	0	0	0	0	0	0	0	0	0	0	0	0	0	0	1	0	0	0	1320	2	0	0	1	0	0	71	73	k__Bacteria; p__Proteobacteria; c__Betaproteobacteria; o__Burkholderiales; f__Comamonadaceae									Xenophilus aerolatus strain VN2013-39	100	100	KX449266	N/A
704110	0	0	0	0	0	356	0	0	0	0	0	0	0	0	0	0	0	0	0	0	0	0	0	0	0	0	0	0	0	0	0	0	k__Bacteria; p__Proteobacteria; c__Betaproteobacteria; o__Burkholderiales; f__Comamonadaceae; g__; s__									Brachymonas denitrificans strain M2/14	100	100	KX826979	N/A
888396	0	0	0	0	485	0	0	2	0	0	0	0	0	34	0	0	0	0	0	0	0	0	0	0	76	0	0	0	0	0	129	0	k__Bacteria; p__Proteobacteria; c__Betaproteobacteria; o__Burkholderiales; f__Comamonadaceae; g__; s__									Comamonas serinivorans strain DSM 26136	100	100	CP021455	N/A
942852	0	0	0	0	0	0	0	0	0	0	0	1	351	0	0	0	1	0	0	0	0	0	0	0	0	0	0	0	0	6	0	0	k__Bacteria; p__Proteobacteria; c__Betaproteobacteria; o__Burkholderiales; f__Comamonadaceae; g__; s__
1039594	0	40	0	0	0	0	0	0	0	0	0	361	1	0	4	0	0	0	0	0	0	58	0	0	1152	0	0	0	0	0	0	0	k__Bacteria; p__Proteobacteria; c__Betaproteobacteria; o__Burkholderiales; f__Comamonadaceae; g__; s__									Pelomonas puraquae strain S3-119	100	100	JQ660112	N/A
1108275	0	0	0	0	173	0	0	0	0	411	0	1	0	0	0	0	0	0	0	0	0	0	0	0	3	0	0	3	0	0	0	0	k__Bacteria; p__Proteobacteria; c__Betaproteobacteria; o__Burkholderiales; f__Comamonadaceae; g__; s__									The taxonomy did not match with Greengenes
1067865	0	0	0	0	0	0	0	0	0	0	79	1219	145	58	455	0	0	0	0	0	0	0	0	18	5	0	0	0	0	0	0	0	k__Bacteria; p__Proteobacteria; c__Betaproteobacteria; o__Burkholderiales; f__Burkholderiaceae; g__Burkholderia; s__									Burkholderia contaminans strain TVKG2	100	100	KY886142	N/A
760913	0	0	0	0	1	0	0	0	0	0	0	0	0	0	0	0	0	0	0	0	0	0	771	0	0	0	0	0	0	0	0	0	k__Bacteria; p__Proteobacteria; c__Betaproteobacteria; o__Burkholderiales; f__Comamonadaceae; g__Tepidimonas; s__									Tepidimonas fonticaldi strain PL17	100	100	KF206381	N/A
759916	0	1	0	0	0	0	0	0	879	0	0	0	0	0	0	0	0	0	0	0	0	0	0	0	0	0	0	0	0	0	0	0	k__Bacteria; p__Proteobacteria; c__Betaproteobacteria; o__Burkholderiales; f__Oxalobacteraceae; g__Ralstonia; s__									The taxonomy did not match with Greengenes
988602	0	0	1	0	0	0	1829	0	0	0	0	0	0	0	0	0	0	0	0	0	0	0	0	0	0	0	0	0	0	0	0	0	k__Bacteria; p__Proteobacteria; c__Betaproteobacteria; o__Neisseriales; f__Neisseriaceae; g__Neisseria; s__									Neisseria sicca strain FDAARGOS_260	100	100	CP020452	N/A
140382	0	0	0	0	0	40	0	0	0	0	0	0	0	0	0	4	0	423	0	0	0	0	0	0	0	0	0	0	0	0	0	0	k__Bacteria; p__Proteobacteria; c__Betaproteobacteria; o__Rhodocyclales; f__Rhodocyclaceae; g__Methyloversatilis; s__									Methyloversatilis universalis strain RS-XM	100	100	KC577607	N/A
109057	147	18	1	0	0	0	615	0	0	0	0	0	40	0	0	0	0	0	0	0	0	0	0	239	0	411	0	0	0	552	161	0	k__Bacteria; p__Proteobacteria; c__Deltaproteobacteria; o__Myxococcales; f__0319-6G20; g__; s__
4396740	0	0	0	0	0	0	0	0	0	0	0	0	0	0	0	0	0	0	0	0	0	0	0	0	0	0	0	0	0	2498	0	311	k__Bacteria; p__Proteobacteria; c__Deltaproteobacteria; o__Spirobacillales; f__; g__; s__
584500	0	0	0	0	0	0	0	0	0	0	0	0	0	0	0	0	0	0	0	0	0	0	0	0	0	0	0	1	0	0	0	1079	k__Bacteria; p__Proteobacteria; c__Epsilonproteobacteria; o__Campylobacterales; f__Campylobacteraceae; g__Arcobacter; s__									Arcobacter cryaerophilus	100	99	LT690580	N/A
265949	0	0	0	0	0	0	0	0	0	0	0	0	0	0	0	0	0	0	0	0	0	0	0	0	0	0	0	18	0	0	0	4910	k__Bacteria; p__Proteobacteria; c__Gammaproteobacteria; o__Alteromonadales; f__; g__; s__
156109	0	0	0	0	0	0	0	0	0	0	0	0	0	0	0	0	0	0	0	0	0	0	0	1	0	300	0	194	0	743	1096	3251	k__Bacteria; p__Proteobacteria; c__Gammaproteobacteria; o__Alteromonadales; f__; g__; s__
823476	0	0	0	0	0	0	0	0	0	0	0	0	0	0	0	1	0	0	0	0	0	0	0	0	0	2042	38	0	0	0	505	0	k__Bacteria; p__Proteobacteria; c__Gammaproteobacteria; o__Alteromonadales; f__Alteromonadaceae; g__Glaciecola; s__
579117	0	0	0	1	0	0	1117	0	1	0	0	0	0	0	0	0	0	0	0	0	0	0	0	0	0	0	0	7	0	0	436	2080	k__Bacteria; p__Proteobacteria; c__Gammaproteobacteria; o__Alteromonadales; f__Shewanellaceae; g__Shewanella; s__									Shewanella woodyi strain ATCC 51908	100	98	NR_074846	N/A
836783	0	0	0	0	0	0	0	0	0	0	0	0	0	0	0	0	0	0	0	0	0	0	0	0	0	0	315	0	0	0	0	0	k__Bacteria; p__Proteobacteria; c__Gammaproteobacteria; o__Alteromonadales; f__Shewanellaceae; g__Shewanella; s__algae
807369	0	0	0	1	0	0	0	0	0	0	0	0	0	0	0	0	0	0	0	0	0	0	0	0	0	0	0	2	0	0	133	1669	k__Bacteria; p__Proteobacteria; c__Gammaproteobacteria; o__Cardiobacteriales; f__; g__; s__
1113297	0	0	0	0	0	0	0	0	0	0	0	0	0	0	0	0	0	0	0	0	0	0	0	0	0	0	1031	17	0	0	0	0	k__Bacteria; p__Proteobacteria; c__Gammaproteobacteria; o__Oceanospirillales; f__Halomonadaceae; g__; s__									Cobetia amphilecti strain DHQ 19	100	100	KP126616	N/A
979107	0	0	0	0	0	0	0	0	0	633	0	0	0	0	0	0	0	0	0	0	0	0	0	0	0	0	0	0	0	0	891	0	k__Bacteria; p__Proteobacteria; c__Gammaproteobacteria; o__Oceanospirillales; f__Halomonadaceae; g__Halomonas; s__									Halomonas smyrnensis strain KCH6	100	100	KY401488	N/A
844940	0	220	1010	0	2	0	0	0	0	0	0	0	0	0	0	0	1	0	0	0	0	0	0	0	0	0	12	0	0	0	32	0	k__Bacteria; p__Proteobacteria; c__Gammaproteobacteria; o__Pasteurellales; f__Pasteurellaceae; g__Haemophilus; s__influenzae
1016422	0	0	0	0	0	0	0	0	0	0	0	0	0	18	0	0	0	0	0	0	0	0	0	0	0	0	0	0	0	1344	0	4	k__Bacteria; p__Proteobacteria; c__Gammaproteobacteria; o__Pasteurellales; f__Pasteurellaceae; g__Haemophilus; s__parainfluenzae
566216	0	0	0	0	0	0	0	0	0	1	0	0	0	0	1	2	0	0	0	0	0	0	2	0	0	4886	10694	2785	1	0	1548	0	k__Bacteria; p__Proteobacteria; c__Gammaproteobacteria; o__Pseudomonadales; f__Moraxellaceae; g__; s__									Psychrobacter nivimaris strain 30H2OA8	100	100	KY963491	N/A
110404	0	0	2	0	0	0	599	0	0	0	0	0	1	0	0	0	0	0	0	0	0	0	0	0	0	0	0	0	0	0	0	0	k__Bacteria; p__Proteobacteria; c__Gammaproteobacteria; o__Pseudomonadales; f__Moraxellaceae; g__Acinetobacter; s__johnsonii
New.ReferenceOTU5508	0	0	0	0	0	0	0	0	0	1	0	0	0	0	0	2	0	0	0	1	0	0	2	0	0	6350	5879	1053	2	0	173	0	k__Bacteria; p__Proteobacteria; c__Gammaproteobacteria; o__Pseudomonadales; f__Moraxellaceae; g__Psychrobacter									Psychrobacter celer strain z1099	100	100	KY582846	N/A
256215	0	0	0	0	0	0	0	0	0	350	0	0	0	0	0	0	0	0	0	0	0	0	0	0	0	0	0	0	0	0	0	0	k__Bacteria; p__Proteobacteria; c__Gammaproteobacteria; o__Pseudomonadales; f__Pseudomonadaceae; g__Pseudomonas; s__
874750	0	0	0	0	0	0	0	0	0	1	0	0	0	0	0	0	0	0	0	0	0	0	0	0	0	0	383	0	0	0	0	0	k__Bacteria; p__Proteobacteria; c__Gammaproteobacteria; o__Pseudomonadales; f__Pseudomonadaceae; g__Pseudomonas; s__									Pseudomonas putida strain S3-22	100	100	MF111953	N/A
New.ReferenceOTU1349	0	0	0	0	0	0	0	0	0	0	0	0	0	10	0	0	0	0	0	0	0	0	0	0	0	0	0	2418	0	0	0	0	k__Bacteria; p__Proteobacteria; c__Gammaproteobacteria; o__Pseudomonadales; f__Pseudomonadaceae; g__Pseudomonas; s__									Pseudomonas aeruginosa strain CCBH4851	100	100	CP021380	N/A
238940	0	0	0	0	0	0	0	0	0	0	0	0	0	0	0	0	0	0	0	0	0	0	0	0	0	0	35	2336	0	0	0	0	k__Bacteria; p__Proteobacteria; c__Gammaproteobacteria; o__Salinisphaerales; f__Salinisphaeraceae; g__Salinisphaera; s__									Salinisphaera sp. NM4	100	100	KC477432	N/A
939811	0	0	1	1	0	0	1	0	1	1	0	0	0	0	0	0	185	1	0	0	0	0	0	2	0	11	477	10	0	2206	27113	597	k__Bacteria; p__Proteobacteria; c__Gammaproteobacteria; o__Vibrionales; f__Pseudoalteromonadaceae; g__; s__									The taxonomy did not match with Greengenes
1562631	0	0	0	0	0	0	134	0	0	0	0	0	0	0	0	0	0	0	0	0	0	0	0	0	0	0	0	2	0	0	46	218	k__Bacteria; p__Proteobacteria; c__Gammaproteobacteria; o__Vibrionales; f__Vibrionaceae
823845	0	0	0	0	0	0	0	0	0	0	0	0	0	0	0	0	0	0	0	0	0	0	0	0	0	193	186	1	0	0	0	24	k__Bacteria; p__Proteobacteria; c__Gammaproteobacteria; o__Vibrionales; f__Vibrionaceae; g__Photobacterium; s__									Photobacterium sanguinicancri strain Mj110	100	100	NR_146675	N/A
New.ReferenceOTU786	0	0	0	0	0	0	0	0	0	0	0	0	0	0	0	0	0	0	0	0	0	0	0	0	0	708	0	0	0	0	0	0	k__Bacteria; p__Proteobacteria; c__Gammaproteobacteria; o__Thiotrichales; f__Piscirickettsiaceae; g__; s__
1110303	0	0	0	0	0	0	0	0	0	0	0	0	0	0	0	0	0	1012	0	0	0	0	269	0	0	0	0	0	0	0	0	0	k__Bacteria; p__Proteobacteria; c__Gammaproteobacteria; o__Xanthomonadales; f__Sinobacteraceae; g__; s__
New.ReferenceOTU4632	0	0	0	0	0	0	0	0	0	0	0	0	0	0	0	0	0	0	0	0	0	0	0	0	0	0	0	0	0	0	1448	0	Unassigned. k__Bacteria; p__Tenericutes; c__Mollicutes; o__Mycoplasmatales; f__Mycoplasmataceae									N/A	99	91	GU197557	N/A
New.ReferenceOTU2204	0	0	0	0	0	0	0	0	0	0	0	0	0	0	0	0	0	0	0	0	0	0	0	0	0	0	0	0	0	0	310	0	Unassigned. k__Bacteria; p__Tenericutes; c__Mollicutes; o__Mycoplasmatales; f__Mycoplasmataceae									N/A	100	93	GU197557	N/A
New.ReferenceOTU4236	0	0	0	0	0	0	0	0	1	1	1	0	0	0	0	0	0	0	0	0	0	0	0	0	3	3	0	61	1	0	0	20489	k__Bacteria; p__Tenericutes; c__Mollicutes; o__Mycoplasmatales; f__Mycoplasmataceae; g__Mycoplasma; s__									Mycoplasma sp. 5H	100	100	LT716015	N/A
New.ReferenceOTU4079	0	0	0	0	0	0	0	0	0	0	0	0	0	0	0	0	0	0	0	0	0	0	0	0	0	0	0	5	1	0	0	2294	k__Bacteria; p__Tenericutes; c__Mollicutes; o__Mycoplasmatales; f__Mycoplasmataceae; g__Mycoplasma; s__
New.ReferenceOTU784	0	0	0	0	0	0	0	0	0	0	0	0	0	0	0	0	0	0	0	0	0	0	0	0	0	0	0	5	0	0	0	924	k__Bacteria; p__Tenericutes; c__Mollicutes; o__Mycoplasmatales; f__Mycoplasmataceae; g__Mycoplasma; s__
New.ReferenceOTU6180	0	0	0	0	0	0	0	0	0	0	0	0	0	0	0	0	0	0	0	0	0	0	0	0	0	0	0	6	0	0	0	1681	Unassigned. k__Bacteria; p__Tenericutes; c__Mollicutes; o__Mycoplasmatales; f__Mycoplasmataceae; g__Mycoplasma; s__									Mycoplasma sp. 5H	100	95	LT716015
New.ReferenceOTU6351	0	0	0	0	0	0	0	0	0	0	0	0	0	0	0	0	0	0	0	0	0	0	0	0	0	0	0	2	0	0	0	306	Unassigned. k__Bacteria; p__Tenericutes; c__Mollicutes; o__Mycoplasmatales; f__Mycoplasmataceae; g__Mycoplasma; s__									Mycoplasma sp. 5H	100	97	LT716015
219134	0	0	0	0	0	0	0	0	0	0	0	0	0	0	0	0	0	0	0	0	0	0	0	0	0	0	0	510	0	0	0	0	k__Bacteria; p__[Thermi]; c__Deinococci; o__Deinococcales; f__Deinococcaceae; g__Deinococcus; s__
697211	0	0	0	0	0	0	0	0	0	0	0	0	0	0	0	0	0	0	0	0	0	0	0	0	0	0	0	793	0	0	0	0	k__Bacteria; p__[Thermi]; c__Deinococci; o__Deinococcales; f__Deinococcaceae; g__Deinococcus; s__									Deinococcus reticulitermitis strain TM-1	100	99	NR_117835	N/A
New.ReferenceOTU2336	0	0	0	0	0	0	0	0	0	0	0	0	0	0	0	0	0	0	0	0	0	0	0	0	0	0	0	1	0	0	0	533	k__Bacteria; p__Verrucomicrobia; c__Verrucomicrobiae; o__Verrucomicrobiales; f__Verrucomicrobiaceae
155913	0	0	0	0	0	0	0	0	0	0	0	0	0	0	0	0	0	0	0	0	0	0	0	0	0	0	492	0	0	0	0	0	k__Bacteria; p__Verrucomicrobia; c__Verrucomicrobiae; o__Verrucomicrobiales; f__Verrucomicrobiaceae; g__; s__
570408	0	0	0	0	0	0	0	0	0	0	0	0	0	0	0	0	0	0	0	0	0	0	0	0	0	0	0	3	0	0	0	404	k__Bacteria; p__Verrucomicrobia; c__Verrucomicrobiae; o__Verrucomicrobiales; f__Verrucomicrobiaceae; g__Rubritalea; s__									Rubritalea spongiae strain YM21-132	100	100	NR_041581	N/A
New.ReferenceOTU1400	0	0	0	0	0	0	0	0	0	0	0	0	0	0	0	1	1	0	0	0	0	0	0	0	0	0	0	3	0	0	0	462	Unassigned
New.ReferenceOTU7350	0	0	0	0	0	0	0	0	0	0	0	0	0	0	0	0	0	0	0	0	0	0	0	0	0	0	0	7	0	0	0	1708	Unassigned
New.ReferenceOTU6822	0	0	0	0	0	0	0	0	0	0	0	426	0	0	0	0	0	0	0	0	0	0	0	0	0	0	0	0	0	0	0	0	Unassigned
Number of reads / sample	1051	3554	3756	2388	1117	428	7541	12	7294	6063	105	5332	1192	2882	2878	8277	1180	4141	3560	6462	558	124004	2477	5105	2913	22758	20716	12405	2800	33257	107096	50581
